# Supplementary material for: Preparation of MAZ-Type Zeolite with High Silica
Source: Molecules. 2024 Jul 14;29(14):3315. doi: 10.3390/molecules29143315 (PMC11279715; doi:10.3390/molecules29143315)
Supplement: Supplementary file 1 [file molecules-29-03315-s001.zip]

Archive with 1 entries (1 files):
- molecules-3085123-supplementary.pdf
